# Supplementary material for: Mapping Chromatin Occupancy of Ppp1r1b-lncRNA Genome-Wide Using Chromatin Isolation by RNA Purification (ChIRP)-seq
Source: Cells. 2023 Dec 8;12(24):2805. doi: 10.3390/cells12242805 (PMC10741483; doi:10.3390/cells12242805)
Supplement: Supplementary file 1 [file cells-12-02805-s001.zip]

Archive with 2 entries (2 files):
- cells-2708232-supplementary.pdf
- cells-2708232-supplementary.xlsx
