# Supplementary material for: Mapping Chromatin Occupancy of Ppp1r1b-lncRNA Genome-Wide Using Chromatin Isolation by RNA Purification (ChIRP)-seq
Source: Cells. 2023 Dec 8;12(24):2805. doi: 10.3390/cells12242805 (PMC10741483; doi:10.3390/cells12242805)
Supplement: Supplementary file 1 [file cells-12-02805-s001.zip › cells-2708232-supplementary.xlsx]

## Sheet: Supplemental Table 1
Supplementary Table S1. QC results for each sample
Sample ID	Clean Reads Number	Clean Reads Q20 Rate (%)	Mapping Rate (%)
Ppp1r1b-lncRNA-ChIRP	36534935 (pass)	97.57 (pass)	95.21 (pass)
Control	38429369 (pass)	97.67 (pass)	96.97 (pass)
Footnotes: Clean Reads Q20 Rate (%): The proportion of bases with quality >= 20 in clean reads. Mappin Rate (%): The proportion of mapping reads in total clean reads.

## Sheet: Supplemental Table 2
Supplementary Table S2. Ppp1r1b-lncRNA-bound enhancers. Top 100 Ppp1r1b-lncRNA-enriched enhancers with specificity to fetal heart- or muscle- tissue/cells.
chr	peak start	peak end	peak length	score	gene	PG+_peak_ID	enhancer start	enhancer end	predicted gene	cell type	confidence score	# bp overlap	%bp overlap vs peak	%bp overlap vs enhancer
chr4	132730856	132733117	2261	24.8358	Smpdl3b	176394	132732520	132733310	Gpr3	Limb_E11.5_EP	7.27309	597	26.4042	75.5696
chr13	63341394	63341813	419	65.305	Fancc	66167	63341460	63341560	Gm16907	Limb_E14.5_EP	7.15767	100	23.8663	100
chr11	120082617	120083308	691	20.4359	Cep131	47570	120081290	120083420	Fscn2	Limb_E11.5_EP	7.12453	691	100	32.4413
chr3	68810432	68811292	860	54.5145	#N/A	154921	68810130	68810840	Ift80	Heart_EP	7.10212	408	47.4419	57.4648
chr11	95705036	95706038	1002	39.8253	Zfp652os	43919	95705200	95706340	Gngt2	Heart_EP	7.09157	838	83.6327	73.5088
chr17	85036242	85036665	423	17.9441	Slc3a1	113118	85035660	85036510	Dync2li1	Limb_E14.5_EP	7.09157	268	63.357	31.5294
chr15	79910638	79911747	1109	11.1618	#N/A	90980	79910370	79910790	Syngr1	Heart_E12.5_EP	7.04656	152	13.706	36.1905
chr16	4316035	4317082	1047	12.099	Adcy9	94683	4315890	4316890	Tfap4	Heart_EP	6.82253	855	81.6619	85.5
chr14	55600442	55601839	1397	49.5804	Rnf31	76600	55601140	55602070	Homez	Heart_E14.5_EP	6.81835	699	50.0358	75.1613
chr14	55600442	55601839	1397	49.5804	Rnf31	76600	55600000	55601000	Homez	Heart_E14.5_EP	6.81835	558	39.9427	55.8
chr11	105894715	105895087	372	10.3489	Tanc2	45419	105894830	105895090	Gm11646	Limb_E11.5_EP	6.81671	257	69.086	98.8462
chr14	55600442	55601839	1397	49.5804	Rnf31	76600	55601140	55602070	Ap1g2	Heart_E14.5_EP	6.78005	699	50.0358	75.1613
chr14	55600442	55601839	1397	49.5804	Rnf31	76600	55600480	55601000	Gm10364	Heart_E11.5_EP	6.76504	520	37.2226	100
chr5	137292919	137295029	2110	13.1798	Mir8116	193694	137294210	137295200	Gm20485	Limb_E14.5_EP	6.76504	819	38.8152	82.7273
chr15	12452742	12453186	444	10.6015	Pdzd2	84008	12452270	12453410	Gm2606	Heart_EP	6.76504	444	100	38.9474
chr14	55607987	55608496	509	66.4355	Irf9	76601	55607990	55608090	Homez	Heart_E14.5_EP	6.75364	100	19.6464	100
chr14	55607987	55608496	509	66.4355	Irf9	76601	55608230	55608810	Homez	Heart_E14.5_EP	6.75364	266	52.2593	45.8621
chr14	55600442	55601839	1397	49.5804	Rnf31	76600	55599810	55601000	Bcl2l2	Heart_E12.5_EP	6.73915	558	39.9427	46.8908
chr14	55600442	55601839	1397	49.5804	Rnf31	76600	55600480	55601000	Homez	Heart_E11.5_EP	6.73801	520	37.2226	100
chr18	36086887	36087779	892	12.8931	Nrg2	117237	36086250	36088550	Gm16490	Limb_E11.5_EP	6.69682	892	100	38.7826
chr11	105894715	105895087	372	10.3489	Tanc2	45419	105894830	105895090	5330430P22Rik	Limb_E11.5_EP	6.66397	257	69.086	98.8462
chr4	132730856	132733117	2261	24.8358	Smpdl3b	176394	132731610	132732350	Cd164l2	Limb_E14.5_EP	6.65866	740	32.7289	100
chr6	148160178	148160674	496	49.2049	Far2	210588	148160080	148160490	Gm17216	Limb_E14.5_EP	6.64034	312	62.9032	76.0976
chr6	148160178	148160674	496	49.2049	Far2	210588	148159580	148160490	Gm17216	Forelimb_E13_EP	6.64034	312	62.9032	34.2857
chr15	100912313	100913246	933	14.2389	Scn8a	94099	100910640	100913690	Acvrl1	Limb_E11.5_EP	6.63718	933	100	30.5902
chr17	12915615	12915897	282	56.2623	Mrpl18	105137	12915150	12915950	7SK	Limb_E11.5_EP	6.63268	282	100	35.25
chr17	12915615	12915897	282	56.2623	Mrpl18	105137	12915150	12915960	7SK	Limb_E14.5_EP	6.63268	282	100	34.8148
chr12	86610801	86611467	666	13.1363	#N/A	55810	86610820	86611480	Fam164c	Limb_E11.5_EP	6.6269	647	97.1471	98.0303
chr17	12915615	12915897	282	56.2623	Mrpl18	105137	12915150	12915950	Gm16574	Limb_E11.5_EP	6.6269	282	100	35.25
chr2	68304496	68305430	934	48.3576	#N/A	136472	68304560	68305960	Stk39	Heart_E11.5_EP	6.62159	870	93.1478	62.1429
chr2	156639860	156640968	1108	14.288	#N/A	145881	156640010	156641780	Sla2	Limb_E11.5_EP	6.59927	958	86.4621	54.1243
chr15	95633584	95634972	1388	116.598	Dbx2	93277	95634310	95636030	Gm8849	Limb_E11.5_EP	6.58364	662	47.6945	38.4884
chr13	58485503	58486838	1335	75.058	#N/A	65617	58486060	58486180	Rmi1	Forelimb_bud_embryo_EP	6.56	120	8.98876	100
chr9	56727642	56729505	1863	43.5437	#N/A	243208	56725930	56731280	Cspg4	Limb_E14.5_EP	6.55068	1863	100	34.8224
chr5	115729670	115731346	1676	40.2202	Ccdc64	190757	115729920	115730700	Gm10401	Heart_EP	6.539	780	46.5394	100
chr1	75483886	75484587	701	30.6944	Tmem198	6681	75484360	75484480	Des	Limb_E11.5_EP	6.539	120	17.1184	100
chr10	79434238	79434884	646	20.2957	#N/A	27408	79434070	79434650	Fstl3	Limb_E11.5_EP	6.539	412	63.7771	71.0345
chr2	93537070	93538286	1216	17.9835	#N/A	139020	93536420	93537680	Cd82	Limb_E11.5_EP	6.539	610	50.1645	48.4127
chr14	55575603	55577204	1601	17.9681	Fitm1	76597	55575470	55575710	Zfhx2	Heart_E12.5_EP	6.53095	107	6.68332	44.5833
chr14	55575603	55577204	1601	17.9681	Fitm1	76597	55575470	55575710	Ap1g2	Heart_E12.5_EP	6.53095	107	6.68332	44.5833
chr11	77228692	77229922	1230	18.5019	Ssh2	41499	77226650	77229910	Git1	Heart_EP	6.52239	1218	99.0244	37.362
chr16	23270564	23271523	959	41.6809	St6gal1	96984	23269180	23271500	BC106179	Limb_E11.5_EP	6.5161	936	97.6017	40.3448
chr15	76085943	76086918	975	34.2167	Nrbp2	90274	76085450	76087480	Parp10	Heart_EP	6.4942	975	100	48.0296
chr14	32322790	32323494	704	45.1565	Ogdhl	74471	32323160	32323640	Tnnc1	Heart_EP	6.48139	334	47.4432	69.5833
chr9	50883862	50884617	755	20.0078	Ppp2r1b	242554	50883560	50884420	Cryab	Heart_EP	6.48139	558	73.9073	64.8837
chr11	32734749	32735473	724	14.0702	Fbxw11	35880	32734590	32735830	Npm1	Limb_E11.5_EP	6.48139	724	100	58.3871
chr1	173394926	173396449	1523	29.1464	#N/A	16609	173395710	173397660	Sdhc	Heart_EP	6.48139	739	48.5227	37.8974
chr2	33608036	33608832	796	30.8095	Lmx1b	133240	33607940	33609250	A630071L07Rik	Limb_E11.5_EP	6.47342	796	100	60.7634
chr9	50883862	50884617	755	20.0078	Ppp2r1b	242554	50883560	50884420	Hspb2	Heart_EP	6.46702	558	73.9073	64.8837
chr15	85456260	85457040	780	14.8215	Atxn10	91877	85455100	85457260	Ppara	Heart_EP	6.41097	780	100	36.1111
chr11	51417620	51418003	383	19.2888	Col23a1	37832	51417450	51417900	Nhp2	Heart_E12.5_EP	6.4078	280	73.107	62.2222
chr17	36002706	36003390	684	19.2988	A930015D03Rik	107954	36003170	36003550	2310061I04Rik	Limb_E11.5_EP	6.40257	220	32.1637	57.8947
chr7	34917229	34917925	696	26.1265	Pepd	212973	34917440	34917500	Uba2	Limb_E11.5_EP	6.3464	60	8.62069	100
chr12	110790334	110791348	1014	58.3194	Wdr20rt	58469	110790340	110792250	Dlk1	Limb_E14.5_EP	6.3464	1008	99.4083	52.7749
chr11	5662169	5662621	452	10.2408	Ankrd36	33338	5662370	5662990	Pgam2	Heart_EP	6.3464	251	55.531	40.4839
chr14	55600442	55601839	1397	49.5804	Rnf31	76600	55600000	55601000	Ap1g2	Heart_E14.5_EP	6.34585	558	39.9427	55.8
chr1	75483886	75484587	701	30.6944	Tmem198	6681	75483900	75484200	Speg	Limb_E11.5_EP	6.33203	300	42.796	100
chr8	11403541	11404995	1454	24.6619	Col4a2	224972	11404500	11404960	Col4a1	Heart_EP	6.33203	460	31.6369	100
chr8	73131855	73132020	165	21.2909	Large	230835	73131830	73132020	2810428I15Rik	Limb_E14.5_EP	6.33203	165	100	86.8421
chr10	59465743	59466577	834	19.8801	Mcu	24889	59466160	59466950	Ddit4	Limb_E14.5_EP	6.33203	417	50	52.7848
chr10	59465743	59466577	834	19.8801	Mcu	24889	59466160	59466960	Ddit4	Heart_EP	6.33203	417	50	52.125
chr7	119672476	119673828	1352	12.3648	#N/A	220836	119671700	119673220	Parva	Limb_E14.5_EP	6.33203	744	55.0296	48.9474
chr15	79176845	79178321	1476	16.4812	Gm10863	90845	79178180	79178490	Tmem184b	Limb_E14.5_EP	6.33203	141	9.55285	45.4839
chr13	100212068	100212580	512	93.1721	Naip5	69557	100211720	100213070	Mtap1b	Limb_E11.5_EP	6.33203	512	100	37.9259
chr2	60692433	60693467	1034	11.7555	#N/A	135791	60692670	60694860	Rbms1	Heart_EP	6.33203	797	77.0793	36.3927
chr10	80117250	80117931	681	26.2601	Bc1	27527	80117460	80118870	Mob3a	Limb_E11.5_EP	6.33203	471	69.163	33.4043
chr4	132730856	132733117	2261	24.8358	Smpdl3b	176394	132732520	132733310	Cd164l2	Limb_E11.5_EP	6.31949	597	26.4042	75.5696
chr8	13105969	13106537	568	59.6678	Cul4a	225282	13106300	13107040	Gm17022	Limb_E11.5_EP	6.31949	237	41.7254	32.027
chr11	118826462	118827099	637	26.1666	Rbfox3	47344	118825630	118826960	Eif4a3	Limb_E11.5_EP	6.30647	498	78.179	37.4436
chr17	34820208	34820947	739	14.9379	C4a	107777	34820520	34821860	Notch4	Heart_EP	6.30459	427	57.7808	31.8657
chr7	80771219	80771574	355	13.4476	Iqgap1	217190	80771110	80771670	Chd2	Limb_E11.5_EP	6.2921	355	100	63.3929
chr3	87906493	87907776	1283	10.6252	#N/A	156595	87905980	87907320	Mrpl24	Heart_EP	6.2921	827	64.4583	61.7164
chr5	145008137	145009102	965	13.8032	Kpna7	194843	145007670	145010030	Gm15708	Heart_EP	6.27581	965	100	40.8898
chr2	166206040	166207644	1604	48.8499	#N/A	147292	166207190	166208630	Sulf2	Limb_E11.5_EP	6.26896	454	28.3042	31.5278
chr12	110790334	110791348	1014	58.3194	Wdr20rt	58469	110790280	110792210	Dlk1	Limb_E11.5_EP	6.26756	1014	100	52.5389
chr7	19705248	19705660	412	49.1728	Tomm40	211722	19705280	19706100	Dmpk	Heart_EP	6.26756	380	92.233	46.3415
chr8	47356397	47357098	701	11.2094	#N/A	228680	47355210	47357060	Snx25	Heart_EP	6.25478	663	94.5792	35.8378
chr18	36086887	36087779	892	12.8931	Nrg2	117237	36086250	36088550	Ecscr	Limb_E11.5_EP	6.24983	892	100	38.7826
chr11	98820376	98821041	665	34.0318	Casc3	44401	98820050	98821780	Tns4	Limb_E11.5_EP	6.2409	665	100	38.4393
chr11	88232209	88232774	565	63.5399	#N/A	43059	88232150	88233380	Gm11510	Limb_E11.5_EP	6.23915	565	100	45.935
chr8	13105969	13106537	568	59.6678	Cul4a	225282	13106300	13106730	Gm17022	Limb_E14.5_EP	6.239	237	41.7254	55.1163
chr7	4508148	4509190	1042	14.0745	Tnnt1	210866	4508230	4509450	Eps8l1	Heart_EP	6.23626	960	92.1305	78.6885
chr14	55575603	55577204	1601	17.9681	Fitm1	76597	55575470	55575710	Ppp1r3e	Heart_EP	6.23516	107	6.68332	44.5833
chr7	106569302	106570104	802	20.5682	#N/A	219451	106568210	106570200	Snord15b	Limb_E11.5_EP	6.23516	802	100	40.3015
chr4	141454708	141456113	1405	11.7402	Zbtb17	177850	141455160	141457200	Plekhm2	Heart_EP	6.22669	953	67.8292	46.7157
chr14	55600442	55601839	1397	49.5804	Rnf31	76600	55599810	55601000	Homez	Heart_E12.5_EP	6.22462	558	39.9427	46.8908
chr1	74341863	74344611	2748	37.8643	Pnkd	6494	74342010	74348050	Gpbar1	Heart_E14.5_EP	6.21315	2601	94.6507	43.0629
chr4	132730856	132733117	2261	24.8358	Smpdl3b	176394	132732520	132733310	Map3k6	Limb_E11.5_EP	6.21274	597	26.4042	75.5696
chr10	79715228	79715467	239	58.3892	Bc1	27457	79715170	79715810	Reep6	Heart_EP	6.20813	239	100	37.3438
chr6	119020624	119021665	1041	15.5425	Cacna1c	207313	119019400	119021260	Dcp1b	Heart_EP	6.20813	636	61.0951	34.1935
chr14	55607987	55608496	509	66.4355	Irf9	76601	55607990	55608090	Myh6	Heart_E11.5_EP	6.18508	100	19.6464	100
chr1	164173448	164174457	1009	61.1756	Kcnab2	15428	164172970	164174420	Dnm3os	Limb_E11.5_EP	6.18508	972	96.333	67.0345
chr14	55607987	55608496	509	66.4355	Irf9	76601	55608230	55608810	Myh6	Heart_E11.5_EP	6.18508	266	52.2593	45.8621
chr17	33915187	33915354	167	26.82	Daxx	107622	33914990	33915310	Zfp414	Heart_EP	6.18124	123	73.6527	38.4375
chr2	121974438	121974895	457	79.8526	#N/A	141752	121974390	121975260	Spg11	Limb_E14.5_EP	6.17802	457	100	52.5287
chr17	56349543	56350279	736	11.3759	Kdm4b	110066	56349340	56351000	Dpp9	Heart_EP	6.17627	736	100	44.3373
chr4	43585876	43586150	274	33.9176	Rgp1	167233	43585920	43586620	Creb3	Heart_EP	6.17627	230	83.9416	32.8571
chr4	151687566	151687731	165	63.6364	Camta1	179031	151687540	151687980	Icmt	Limb_E11.5_EP	6.17071	165	100	37.5
chr15	82759923	82761131	1208	47.4953	Cyp2d40	91414	82757730	82761200	Tcf20	Limb_E14.5_EP	6.17071	1208	100	34.8127
chr13	63369403	63370582	1179	30.901	Fancc	66172	63369730	63370480	Gm16132	Limb_E11.5_EP	6.15592	750	63.6132	100

## Sheet: Supplemental Table 3
Supplementary Table S3. Examples of Genome-wide Ppp1r1b-lncRNA Interactions. Examples of the Dystrophin-Glycoprotein Complex (DGC) genes, Chromatin Modification genes, RNA-binding protein genes, and noncoding RNA genes are presented
1. DGC Complex Componant Genes
chr	peak start	peak end	peak length	score	gene	peak name
chrX	84689195	84690706	1511	61.0982	Dmd	PG+_peak_255955
chrX	84684598	84685698	1100	28.3121	Dmd	PG+_peak_255954
chr18	23336549	23337457	908	115.03	Dtna	PG+_peak_115906
chr18	23325157	23326210	1053	84.8318	Dtna	PG+_peak_115905
chr18	23392534	23393533	999	41.9749	Dtna	PG+_peak_115909
chr12	3717150	3717315	165	93.272	Dtnb	PG+_peak_47995
chr12	3718141	3718470	329	83.8778	Dtnb	PG+_peak_47996
chr12	3573972	3574143	171	81.4242	Dtnb	PG+_peak_47980
chr10	12626678	12628059	1381	79.5987	Utrn	PG+_peak_20393
chr10	12854080	12854245	165	70.8423	Utrn	PG+_peak_20427
chr10	12694547	12695613	1066	69.1536	Utrn	PG+_peak_20404
chr11	47109783	47110053	270	55.0497	Sgcd	PG+_peak_37339
chr11	47057251	47057626	375	48.8706	Sgcd	PG+_peak_37330
chr11	47048785	47049023	238	48.7273	Sgcd	PG+_peak_37329
chr6	4705128	4706130	1002	21.4351	Sgce	PG+_peak_195830
chr6	4703533	4703834	301	12.2561	Sgce	PG+_peak_195829
2. Chromatin Modification Genes
chr	peak start	peak end	peak length	score	gene	peak name
chr13	47073197	47073369	172	76.7658	Kdm1b	PG+_peak_63982
chr13	47078702	47079862	1160	73.1747	Kdm1b	PG+_peak_63983
chr13	47060585	47060984	399	64.071	Kdm1b	PG+_peak_63981
chr5	122878281	122878517	236	55.1315	Kdm2b	PG+_peak_191770
chr5	122980475	122981071	596	26.9823	Kdm2b	PG+_peak_191786
chr5	122904528	122904693	165	21.2186	Kdm2b	PG+_peak_191776
chr18	34797941	34798106	165	45.5834	Kdm3b	PG+_peak_117053
chr18	34807607	34808554	947	39.1046	Kdm3b	PG+_peak_117056
chr18	34795128	34795663	535	36.6727	Kdm3b	PG+_peak_117052
chr1	134622605	134622798	193	45.8525	Kdm5b	PG+_peak_12446
chr1	134631011	134632083	1072	44.7479	Kdm5b	PG+_peak_12447
chr1	134615220	134615755	535	17.638	Kdm5b	PG+_peak_12445
chrX	152237554	152237732	178	22.6013	Kdm5c	PG+_peak_260070
chrX	152243123	152243757	634	10.4147	Kdm5c	PG+_peak_260071
chr1	91982343	91982611	268	38.6338	Hdac4	PG+_peak_8677
chr1	92124396	92125637	1241	28.8296	Hdac4	PG+_peak_8701
chrX	102498812	102499094	282	63.6102	Hdac8	PG+_peak_257267
chrX	102488025	102488534	509	61.8765	Hdac8	PG+_peak_257266
chrX	102344693	102345122	429	53.6566	Hdac8	PG+_peak_257251
chr12	34280246	34280412	166	67.9406	Hdac9	PG+_peak_50857
chr12	34597985	34598425	440	48.4581	Hdac9	PG+_peak_50887
chr12	34615678	34616011	333	40.7458	Hdac9	PG+_peak_50888
chr9	44808642	44808878	236	30.6764	Kmt2a	PG+_peak_241735
chr9	44805749	44806212	463	26.7404	Kmt2a	PG+_peak_241734
chr9	44809595	44810388	793	21.4236	Kmt2a	PG+_peak_241736
chr5	25392613	25393425	812	50.2657	Kmt2c	PG+_peak_181619
chr5	25378141	25379054	913	46.262	Kmt2c	PG+_peak_181618
chr5	25276134	25276860	726	39.7511	Kmt2c	PG+_peak_181610
chr15	98859225	98859745	520	55.243	Kmt2d	PG+_peak_93752
chr15	98850830	98852629	1799	28.501	Kmt2d	PG+_peak_93751
chr15	98865472	98865667	195	24.1105	Kmt2d	PG+_peak_93753
3. RNA-Binding Protein Genes
chr	peak start	peak end	peak length	score	gene	peak name
chr19	53855407	53855598	191	139.58	Rbm20	PG+_peak_128575
chr19	53761155	53762034	879	124.103	Rbm20	PG+_peak_128561
chr19	53858364	53858531	167	116.556	Rbm20	PG+_peak_128576
chr5	120195050	120195444	394	70.4095	Rbm19	PG+_peak_191383
chr5	120193508	120193883	375	64.8446	Rbm19	PG+_peak_191382
chr5	120189785	120190481	696	54.8541	Rbm19	PG+_peak_191381
chr16	6414888	6416198	1310	115.828	Rbfox1	PG+_peak_94971
chr16	6797396	6797702	306	109.791	Rbfox1	PG+_peak_95011
chr16	6427517	6427729	212	100.584	Rbfox1	PG+_peak_94972
chr15	77233716	77234156	440	74.5144	Rbfox2	PG+_peak_90482
chr15	77231644	77232467	823	27.2186	Rbfox2	PG+_peak_90481
chr4	154318275	154318475	200	102.926	Prdm16	PG+_peak_179473
chr4	154334323	154334857	534	86.6439	Prdm16	PG+_peak_179474
chr4	154452501	154455535	3034	49.835	Prdm16	PG+_peak_179496
chr15	103240706	103240977	271	16.739	Hnrnpa1	PG+_peak_94488
chr6	51467094	51467571	477	44.1112	Hnrnpa2b1	PG+_peak_200295
chr2	75662202	75663273	1071	40.0708	Hnrnpa3	PG+_peak_137387
chr14	52076109	52076847	738	11.0398	Hnrnpc	PG+_peak_76258
chr6	117924842	117925050	208	28.216	Hnrnpf	PG+_peak_207160
chr6	117910485	117911022	537	25.8732	Hnrnpf	PG+_peak_207159
chr17	33655634	33655904	270	57.7618	Hnrnpm	PG+_peak_107592
chr17	33667655	33668158	503	56.1287	Hnrnpm	PG+_peak_107593
chr19	8825251	8825865	614	15.0802	Hnrnpul2	PG+_peak_123617
4. Noncoding RNA Genes
chr	peak start	peak end	peak length	score	gene	peak name
chr5	76287564	76288663	1099	58.5106	Mir1191	PG+_peak_186787
chr5	76354534	76354941	407	38.3519	Mir1191	PG+_peak_186796
chr5	76311696	76311884	188	35.3589	Mir1191	PG+_peak_186790
chr1	185877241	185877408	167	68.6297	Mir297c	PG+_peak_18130
chr1	185722110	185722549	439	67.8511	Mir297c	PG+_peak_18108
chr1	185939167	185939499	332	65.9239	Mir297c	PG+_peak_18143
chr2	131368673	131369289	616	81.6147	Mir3098	PG+_peak_142936
chr2	131295481	131295855	374	71.8795	Mir3098	PG+_peak_142928
chr2	131497530	131497954	424	68.2952	Mir3098	PG+_peak_142957
chr14	112048326	112048720	394	53.4337	Mir466	PG+_peak_81829
chr14	112046628	112046887	259	44.1094	Mir466	PG+_peak_81828
chr14	112030977	112031235	258	42.5333	Mir466	PG+_peak_81827
chr11	86989885	86990051	166	124.298	Mir8115	PG+_peak_42897
chr11	87069867	87070456	589	110.126	Mir8115	PG+_peak_42910
chr11	86983746	86984459	713	105.996	Mir8115	PG+_peak_42896
chr6	17716033	17717095	1062	65.1733	St7	PG+_peak_196865
chr6	17877222	17877532	310	49.7077	St7	PG+_peak_196879
chr6	17827628	17827793	165	44.1044	St7	PG+_peak_196877
chr4	63619226	63619493	267	105.178	1700018C11Rik	PG+_peak_169458
chr4	63606983	63608153	1170	80.5339	1700018C11Rik	PG+_peak_169457
chr6	86453667	86454460	793	103.217	C87436	PG+_peak_203482
chr6	86439699	86439891	192	58.4357	C87436	PG+_peak_203481
chr6	86457338	86458978	1640	45.6524	C87436	PG+_peak_203483
